# Supplementary material for: Machine Learning Strategy for Accelerated Design of Polymer Dielectrics
Source: Sci Rep. 2016 Feb 15;6:20952. doi: 10.1038/srep20952 (PMC4753456; doi:10.1038/srep20952)
Supplement: Supplementary Datset 1 [file srep20952-s2.xls]

## Sheet: All DFT Data
	4-BLOCK POLYMER		Electronic Dielectric Constant	Ionic Dielectric Constant	Total Dielectric Constant	HSE Band Gap (eV)
1	CH2-CO-NH-CS		3.332	1.017	4.349	3.06
2	CH2-CS-C6H4-O		3.572	0.467	4.039	2.531
3	C6H4-C6H4-C4H2S-CS		5.391	0.37	5.761	1.799
4	CO-O-C4H2S-CS		3.784	0.879	4.663	2.25
5	C6H4-CS-C4H2S-O		3.616	0.517	4.133	2.522
6	CO-C6H4-O-CS		3.988	0.738	4.726	2.308
7	C6H4-O-CS-C4H2S		4.258	0.532	4.791	2.238
8	C6H4-C4H2S-C6H4-C4H2S		3.928	0.11	4.037	2.328
9	NH-C4H2S-CO-C4H2S		5.804	1.674	7.478	1.858
10	CH2-NH-C4H2S-CS		4.637	1.065	5.703	1.828
11	NH-C6H4-CO-C6H4		3.374	0.412	3.786	3.743
12	NH-CO-CS-C4H2S		5.404	2.361	7.764	1.43
13	CO-C6H4-O-C4H2S		3.573	0.78	4.354	3.28
14	C6H4-CS-C4H2S-CS		5.469	0.591	6.06	1.384
15	CH2-C4H2S-NH-C4H2S		3.279	0.295	3.574	3.712
16	CH2-C4H2S-C6H4-C4H2S		3.528	0.11	3.638	2.599
17	CH2-NH-C6H4-CO		3.476	0.896	4.372	3.338
18	CO-C6H4-C4H2S-CS		4.422	0.629	5.051	2.222
19	C6H4-C6H4-CS-O		3.771	0.343	4.114	2.959
20	CH2-NH-C4H2S-C6H4		3.515	0.398	3.912	3.453
21	NH-C4H2S-C4H2S-CH2		3.712	0.545	4.257	2.893
22	CH2-C4H2S-C6H4-CS		3.728	0.323	4.051	2.142
23	CH2-NH-CS-C6H4		3.25	0.433	3.683	3.225
24	CH2-C6H4-C4H2S-C6H4		3.511	0.087	3.598	3.024
25	NH-CO-C4H2S-C6H4		4.401	0.714	5.115	2.418
26	NH-CO-CS-CO		3.983	1.361	5.344	1.615
27	CO-C6H4-C6H4-C6H4		3.744	0.304	4.048	2.91
28	CH2-CH2-C4H2S-O		2.983	0.359	3.342	4.261
29	NH-CS-CO-CS		6.435	1.456	7.891	1.785
30	CH2-C6H4-CS-O		3.176	0.348	3.523	3.17
31	CH2-CO-C4H2S-CS		3.784	0.55	4.335	2.495
32	C4H2S-C4H2S-C4H2S-O		4.721	0.41	5.131	2.061
33	CO-C4H2S-C6H4-CS		4.663	0.63	5.292	1.98
34	CH2-C6H4-NH-O		3.112	0.414	3.526	4.515
35	NH-CS-NH-CS		4.444	0.842	5.286	2.246
36	CH2-NH-CS-NH		3.26	1.408	4.668	4.123
37	NH-C4H2S-C4H2S-CO		5.147	1.23	6.377	1.887
38	CH2-C4H2S-CS-O		3.681	0.593	4.273	2.633
39	NH-CO-C4H2S-O		3.504	0.886	4.389	3.402
40	CH2-C4H2S-C6H4-O		3.449	0.315	3.764	3.072
41	C6H4-C6H4-C6H4-C4H2S		4.574	0.099	4.673	2.166
42	NH-C6H4-CO-O		3.265	1.084	4.348	3.894
43	NH-C4H2S-CO-O		3.577	1.275	4.851	2.482
44	NH-CS-NH-C6H4		4.05	1.384	5.434	2.913
45	CO-CS-O-CS		4.294	0.875	5.169	1.744
46	CH2-NH-CH2-CS		3.714	0.267	3.981	2.382
47	CH2-CH2-NH-C6H4		2.96	0.357	3.317	3.829
48	C4H2S-C4H2S-C4H2S-CS		9.694	1.032	10.726	0.935
49	CH2-C6H4-C6H4-O		3.109	0.328	3.437	4.033
50	CH2-CO-C6H4-CS		3.61	0.604	4.214	2.597
51	CO-C6H4-C6H4-CS		4.414	0.527	4.941	2.242
52	CH2-CH2-CH2-CS		3.009	0.176	3.185	2.942
53	CH2-C6H4-CH2-O		2.933	0.389	3.322	5.035
54	CH2-O-CO-O		2.454	0.895	3.348	7.701
55	NH-C6H4-CS-C6H4		4.333	1.676	6.009	1.983
56	CH2-CO-C6H4-O		3.08	0.579	3.659	3.961
57	CH2-NH-C4H2S-NH		3.109	0.712	3.822	3.717
58	CH2-C6H4-CO-O		2.929	0.603	3.532	4.206
59	NH-C4H2S-NH-CS		4.469	0.916	5.385	2.257
60	CO-C6H4-C4H2S-O		3.472	0.711	4.184	3.092
61	NH-C4H2S-O-C4H2S		3.299	0.435	3.734	3.981
62	CH2-NH-CH2-CO		2.74	0.611	3.351	3.986
63	NH-CO-NH-C6H4		3.416	0.799	4.215	3.609
64	CH2-C6H4-NH-CS		3.092	0.38	3.472	3.828
65	CH2-CH2-CH2-O		2.527	0.309	2.836	7.187
66	CH2-CS-CH2-O		3.113	0.521	3.634	2.666
67	NH-C6H4-C6H4-O		3.946	0.472	4.418	3.498
68	CH2-C4H2S-NH-CS		3.611	0.543	4.155	3.004
69	CH2-C6H4-O-C4H2S		3.042	0.263	3.305	4.298
70	CH2-CH2-CO-C6H4		3.089	0.496	3.585	3.893
71	CO-C4H2S-C4H2S-CS		5.046	0.807	5.854	1.728
72	CH2-C6H4-O-C6H4		3.011	0.249	3.26	4.416
73	CO-C4H2S-C6H4-O		4.134	0.845	4.978	2.323
74	CO-C4H2S-CO-O		3.096	1.256	4.352	3.471
75	CH2-CS-C4H2S-O		4.052	0.861	4.913	2.103
76	CH2-O-C4H2S-C6H4		3.187	0.408	3.596	3.574
77	CH2-C4H2S-CO-C4H2S		3.759	0.914	4.672	2.891
78	CO-C6H4-CO-O		3.139	1.342	4.48	3.676
79	CH2-CH2-CO-C4H2S		3.216	0.547	3.762	3.446
80	CH2-CO-CS-C6H4		3.708	0.498	4.205	2.526
81	CH2-CS-CO-O		3.064	0.829	3.893	2.388
82	NH-C4H2S-NH-C4H2S		3.399	0.444	3.843	3.606
83	C6H4-CS-C6H4-CS		3.33	0.213	3.543	2.041
84	CH2-C6H4-CH2-C6H4		3.12	0.087	3.207	4.782
85	CH2-C4H2S-O-CS		3.401	0.445	3.846	3.267
86	CO-C6H4-C6H4-C4H2S		4.939	0.57	5.509	1.941
87	CH2-CH2-NH-C4H2S		3.085	0.441	3.526	3.83
88	CH2-CH2-CO-O		2.521	0.572	3.092	6.838
89	CH2-CO-CS-C4H2S		3.732	0.625	4.357	2.385
90	CH2-C6H4-CH2-CS		3.193	0.217	3.41	3.078
91	CH2-C6H4-NH-C6H4		3.312	0.365	3.677	3.908
92	C6H4-C4H2S-C6H4-O		4.097	0.359	4.455	2.267
93	C6H4-C4H2S-O-CS		3.962	0.604	4.567	2.376
94	CH2-C4H2S-C4H2S-CS		4.385	0.492	4.877	1.997
95	CH2-CO-CH2-O		2.65	0.911	3.561	5.014
96	C6H4-C4H2S-C4H2S-C4H2S		7.691	0.174	7.865	1.289
97	CH2-C4H2S-NH-O		3.267	0.554	3.82	3.999
98	CH2-CO-C6H4-C4H2S		3.508	0.367	3.875	2.939
99	NH-CO-O-C4H2S		3.393	0.849	4.242	3.488
100	CH2-C4H2S-CO-O		3.092	0.71	3.802	3.913
101	CH2-CS-C6H4-NH		4.173	0.874	5.047	2.248
102	CO-O-C6H4-CS		3.48	0.736	4.216	2.526
103	NH-CO-C4H2S-CS		3.897	1.011	4.908	2.337
104	NH-CO-O-CS		3.112	2.384	5.496	2.833
105	CH2-NH-CS-CO		3.397	1.398	4.795	2.287
106	CH2-CO-C4H2S-O		3.201	0.825	4.026	3.279
107	CH2-CH2-C6H4-O		2.979	0.254	3.233	4.275
108	CH2-C6H4-CS-C6H4		3.468	0.219	3.687	2.576
109	CO-C6H4-CO-C6H4		3.551	0.581	4.132	3.308
110	CH2-C4H2S-CH2-O		3.102	0.522	3.623	2.933
111	CH2-NH-C4H2S-CO		3.692	0.983	4.674	2.721
112	CH2-NH-C6H4-NH		3.087	0.652	3.738	3.663
113	NH-CS-O-CS		3.697	1.133	4.83	2.999
114	CH2-C6H4-O-CS		3.034	0.309	3.344	3.891
115	NH-CS-C4H2S-O		4.189	0.948	5.137	2.443
116	CO-C6H4-C6H4-O		3.241	0.419	3.659	3.337
117	CH2-NH-CH2-C4H2S		2.945	0.486	3.431	4.236
118	C4H2S-CS-O-CS		4.574	0.742	5.316	1.917
119	CO-C4H2S-C6H4-C4H2S		5.667	0.746	6.414	1.732
120	CO-C4H2S-C4H2S-C4H2S		6.738	0.943	7.681	1.264
121	CH2-NH-CS-C4H2S		3.605	0.771	4.376	3.071
122	NH-O-CS-O		3.198	1.301	4.499	4.235
123	CH2-NH-CH2-NH		2.787	0.309	3.097	6.12
124	C6H4-CS-C4H2S-C4H2S		6.422	0.641	7.063	1.39
125	NH-CO-C6H4-CS		3.545	1.068	4.613	2.566
126	NH-CO-NH-CO		3.117	1.631	4.749	4.17
127	C4H2S-C4H2S-O-CS		4.472	0.845	5.317	2.1
128	NH-CS-NH-O		3.88	1.486	5.365	3.091
129	CO-O-C4H2S-O		3.098	0.702	3.8	3.921
130	CH2-O-C4H2S-O		2.893	0.59	3.483	4.494
131	NH-O-CO-O		2.682	1.163	3.846	5.548
132	CH2-CO-O-CS		2.777	0.594	3.371	3.792
133	CH2-O-C6H4-O		2.923	0.616	3.539	4.25
134	NH-C6H4-NH-O		3.302	1.019	4.321	3.651
135	CH2-CH2-C6H4-C4H2S		3.429	0.101	3.53	3.076
136	NH-C4H2S-CS-O		4.274	1.338	5.612	2.674
137	C6H4-C6H4-C4H2S-C4H2S		6.359	0.119	6.478	1.507
138	NH-C4H2S-C6H4-C4H2S		5.328	0.595	5.923	1.886
139	CO-C4H2S-C4H2S-O		3.78	0.962	4.742	2.423
140	NH-C4H2S-CO-CS		5.329	1.282	6.611	1.744
141	NH-C4H2S-C4H2S-C4H2S		5.757	0.572	6.328	1.754
142	CH2-CH2-CH2-C6H4		2.873	0.08	2.953	4.907
143	NH-C4H2S-O-CS		3.813	0.764	4.577	2.678
144	CH2-NH-CS-O		3.225	1.059	4.284	4.13
145	CH2-CO-O-C4H2S		3.072	0.536	3.608	4.409
146	CO-C6H4-CS-C6H4		3.9	0.503	4.403	1.987
147	NH-CS-C4H2S-CS		5.082	1.053	6.135	1.834
148	NH-CO-C6H4-C4H2S		3.995	0.604	4.599	2.391
149	NH-C4H2S-CS-C4H2S		4.816	1.028	5.844	1.966
150	C6H4-C4H2S-O-C4H2S		4.257	0.43	4.687	2.339
151	C6H4-C6H4-C6H4-CS		3.881	0.255	4.136	2.037
152	CH2-C4H2S-CH2-C4H2S		3.175	0.212	3.387	4.288
153	CO-CS-CO-O		3.618	0.878	4.496	1.798
154	CO-C6H4-C4H2S-C6H4		4.615	0.5	5.115	2.038
155	CH2-NH-CH2-C6H4		2.937	0.202	3.139	4.627
156	CH2-C6H4-CO-C4H2S		3.289	0.451	3.74	3.634
157	CH2-O-CH2-O		2.584	1.007	3.591	7.127
158	CO-C6H4-C4H2S-C4H2S		4.175	0.462	4.638	2.262
159	CH2-CO-CS-O		3.243	0.888	4.131	2.245
160	NH-CO-CS-O		3.567	1.247	4.814	2.466
161	CH2-CO-CS-CO		4.12	1.303	5.423	1.67
162	CH2-NH-C6H4-C4H2S		3.475	0.52	3.995	3.263
163	NH-CS-C6H4-CS		4.128	1.539	5.667	1.928
164	NH-C6H4-C6H4-CH2		3.476	0.351	3.827	3.488
165	NH-CO-NH-CS		3.922	3.361	7.283	2.298
166	NH-C4H2S-C4H2S-CS		7.078	0.995	8.073	1.681
167	NH-C6H4-NH-C6H4		3.877	1.028	4.904	2.518
168	NH-C6H4-NH-C4H2S		3.583	1.463	5.046	2.885
169	CH2-C6H4-C6H4-C4H2S		3.731	0.186	3.916	3.025
170	CH2-C4H2S-CS-C4H2S		3.779	0.376	4.155	2.348
171	CO-NH-CO-C6H4		3.633	2.068	5.702	2.163
172	CH2-CS-CO-CS		4.466	0.766	5.233	1.276
173	CH2-CH2-NH-CS		3.199	1.01	4.209	3.899
174	CH2-C4H2S-C4H2S-O		3.529	0.385	3.914	3.012
175	CH2-CO-NH-C4H2S		3.233	0.561	3.794	4.115
176	CH2-CH2-CO-CS		3.281	0.983	4.264	1.993
177	NH-C6H4-C6H4-C4H2S		5.067	0.434	5.501	2.023
178	CH2-C6H4-C4H2S-CS		3.988	0.288	4.275	2.19
179	C6H4-O-CS-O		3.158	0.523	3.681	4.322
180	CH2-O-NH-CO		2.831	1.084	3.915	5.702
181	NH-C6H4-C4H2S-C6H4		5.032	0.383	5.415	1.842
182	C6H4-O-C4H2S-O		3.006	0.345	3.351	4.31
183	NH-C6H4-O-C4H2S		3.305	0.472	3.777	3.555
184	CH2-NH-CO-CS		3.244	1.277	4.521	2.626
185	CH2-NH-C6H4-O		3.149	0.729	3.878	3.901
186	C6H4-C6H4-C6H4-C6H4		4.105	0.073	4.178	2.753
187	CH2-CO-NH-C6H4		3.094	0.561	3.655	4.099
188	CH2-CH2-CH2-CH2		2.59	0.023	2.613	8.606
189	NH-CO-C6H4-C6H4		4.327	0.531	4.858	2.593
190	NH-CO-CS-C6H4		4.076	1.028	5.104	1.989
191	CO-C6H4-CS-C4H2S		4.004	0.618	4.622	2.048
192	CH2-CO-CH2-CO		2.831	0.711	3.542	4.941
193	CO-O-C6H4-O		2.833	0.695	3.529	4.662
194	NH-CO-C4H2S-CO		3.572	1.226	4.798	3.022
195	CH2-C6H4-C4H2S-C4H2S		3.608	0.107	3.716	2.817
196	CO-C6H4-CO-C4H2S		3.571	0.713	4.284	2.889
197	CH2-C6H4-CO-CS		3.462	0.422	3.884	2.705
198	CH2-CH2-C6H4-CS		3.407	0.231	3.639	2.81
199	NH-C4H2S-C6H4-CS		3.892	0.457	4.349	2.524
200	CH2-NH-O-C6H4		3.092	0.275	3.366	4.369
201	CH2-C6H4-C6H4-C6H4		3.325	0.081	3.406	3.591
202	CH2-O-NH-O		2.834	1.392	4.226	5.688
203	CH2-CH2-C4H2S-CS		3.529	0.311	3.84	2.492
204	NH-CO-NH-C4H2S		3.67	0.872	4.541	3.321
205	CH2-C4H2S-CH2-CS		3.145	0.162	3.307	2.694
206	NH-CO-NH-O		3.147	1.25	4.397	5.137
207	CO-C6H4-CS-O		3.513	1.089	4.601	2.86
208	CH2-CH2-O-NH		2.673	0.58	3.253	6.013
209	CH2-CO-CH2-C4H2S		2.967	0.386	3.353	3.997
210	C6H4-O-C6H4-O		3.266	0.388	3.655	3.911
211	CH2-O-CS-O		2.982	0.871	3.854	4.104
212	NH-CO-C6H4-O		3.339	0.628	3.967	3.985
213	C4H2S-O-C4H2S-O		3.194	0.392	3.586	4.185
214	CH2-NH-CO-C6H4		3.069	0.593	3.662	4.496
215	CH2-C4H2S-O-C4H2S		3.1	0.239	3.34	4.357
216	CH2-CO-O-CO		2.631	0.965	3.596	6.032
217	CH2-CO-C4H2S-C6H4		3.501	0.516	4.017	3.1
218	CH2-CO-C6H4-CO		3.154	0.612	3.766	3.49
219	NH-C4H2S-C4H2S-O		4.052	0.813	4.865	2.012
220	CH2-CH2-C4H2S-C4H2S		3.408	0.129	3.538	2.79
221	CH2-NH-CH2-O		2.577	0.7	3.277	6.63
222	NH-C6H4-C6H4-C6H4		4.011	0.288	4.299	2.829
223	C6H4-CS-O-CS		4.016	0.816	4.832	2.511
224	CO-C4H2S-CS-O		3.661	1.252	4.913	2.624
225	NH-C6H4-C4H2S-C4H2S		3.944	0.317	4.262	1.803
226	CH2-CH2-CH2-NH		2.643	0.207	2.85	6.165
227	CH2-CO-NH-CO		2.818	1.202	4.02	4.993
228	NH-CS-C6H4-O		3.626	0.597	4.223	2.884
229	CO-C4H2S-CO-C4H2S		3.933	1.984	5.917	2.303
230	NH-C6H4-O-CS		3.418	0.647	4.066	3.625
231	CH2-C4H2S-CO-CS		3.491	0.453	3.945	2.801
232	CH2-CO-O-C6H4		2.781	0.466	3.247	4.907
233	C4H2S-C4H2S-C4H2S-C4H2S		8.798	0.229	9.027	1.023
234	CO-C6H4-O-C6H4		3.267	0.624	3.891	3.45
235	CH2-CH2-CH2-C4H2S		2.853	0.129	2.982	4.257
236	NH-CO-O-C6H4		3.234	1.007	4.241	3.81
237	CO-C4H2S-O-CS		4.444	0.928	5.372	1.996
238	C6H4-C4H2S-C4H2S-O		4.057	0.447	4.505	2.234
239	CH2-CO-C4H2S-C4H2S		3.971	0.621	4.592	2.433
240	CH2-CO-CH2-CS		3.003	0.597	3.6	3.159
241	NH-C6H4-C4H2S-CS		5.528	0.669	6.197	1.939
242	CH2-C4H2S-C4H2S-C4H2S		3.926	0.154	4.08	2.297
243	NH-C6H4-CS-O		5.334	2.608	7.942	1.401
244	NH-C6H4-CO-C4H2S		4.188	1.393	5.581	2.569
245	CO-C4H2S-CO-CS		4.481	0.964	5.445	1.535
246	NH-CS-CO-O		3.505	1.506	5.011	2.218
247	CH2-CS-NH-CS		3.818	1.679	5.497	1.85
248	C6H4-C6H4-C4H2S-O		4.239	0.343	4.582	2.516
249	CH2-CO-C4H2S-CO		3.22	0.728	3.947	3.342
250	CH2-NH-CO-C4H2S		3.185	0.607	3.791	4.027
251	CH2-C6H4-C6H4-CS		3.88	0.226	4.106	2.574
252	CH2-C6H4-NH-C4H2S		3.313	0.409	3.722	3.559
253	C6H4-C4H2S-C6H4-CS		4.867	0.521	5.387	1.975
254	CH2-C6H4-CS-C4H2S		3.504	0.318	3.822	2.556
255	C6H4-C4H2S-CS-C4H2S		6.61	0.577	7.187	1.26
256	C4H2S-O-CS-O		3.315	0.628	3.943	3.132
257	CH2-CS-NH-O		3.243	1.015	4.258	4.301
258	CH2-C6H4-CH2-C4H2S		3.101	0.091	3.192	4.155
259	CO-O-CS-O		2.654	1.104	3.758	4.009
260	NH-C6H4-O-C6H4		3.399	0.66	4.059	3.433
261	CH2-C6H4-CO-C6H4		3.329	0.359	3.688	4.044
262	NH-CO-O-CO		2.656	1.913	4.569	5.306
263	CO-C4H2S-CS-C4H2S		4.812	0.966	5.779	1.727
264	CH2-CS-O-CS		3.424	0.466	3.89	3.032
265	C4H2S-CS-C4H2S-O		3.873	0.639	4.512	2.33
266	CO-C4H2S-O-C4H2S		3.64	0.755	4.395	2.928
267	C6H4-CS-C6H4-O		3.698	0.667	4.364	2.21
268	NH-O-C6H4-O		3.253	0.649	3.902	4.134
269	CH2-CO-CH2-C6H4		2.888	0.631	3.518	3.997
270	CH2-NH-O-CS		3.175	0.392	3.568	3.849
271	CH2-NH-C4H2S-O		3.147	0.756	3.903	3.722
272	CH2-CS-C4H2S-CS		5.645	0.396	6.041	1.835
273	CO-C6H4-CO-CS		3.743	0.597	4.34	1.976
274	CH2-CH2-CH2-CO		2.543	0.69	3.233	5.321
275	CH2-CO-C6H4-C6H4		3.33	0.329	3.658	3.369
276	CH2-CH2-CS-O		3.022	0.375	3.397	3.768
277	NH-C4H2S-CS-C6H4		4.698	1.268	5.966	1.895
278	CH2-NH-O-C4H2S		3.18	0.337	3.517	4.134
279	C6H4-C6H4-C6H4-O		3.369	0.232	3.601	3.592
280	NH-C6H4-CO-CS		4.18	0.96	5.141	2.111
281	CH2-CH2-C6H4-C6H4		3.296	0.071	3.367	3.857
282	CH2-CS-CH2-CS		3.485	0.232	3.718	2.708
283	NH-C6H4-C6H4-CS		4.043	0.404	4.447	2.691
284	CH2-NH-O-NH		2.747	0.42	3.168	5.3

## Sheet: Learning Curves
Bandgap				Electronic Dielectric Constant				Ionic Dielectric Constant
TRAINING SIZE	Cross Validation Error (eV)	Test Error (eV)		TRAINING SIZE	Cross Validation Error	Test Error		TRAINING SIZE	Cross Validation Error	Test Error
100	0.600645	0.559316		100	0.395773	0.421879		100	0.123744	0.125981
110	0.525119	0.520394		110	0.366665	0.421624		110	0.120341	0.122243
120	0.504326	0.507406		120	0.367909	0.378208		120	0.114929	0.120422
130	0.470324	0.465274		130	0.352596	0.356523		130	0.106946	0.118784
140	0.433664	0.463319		140	0.330852	0.34518		140	0.110374	0.115363
150	0.444199	0.417266		150	0.34829	0.325207		150	0.105934	0.112769
160	0.399387	0.417237		160	0.305221	0.327942		160	0.105407	0.111177
170	0.37786	0.417993		170	0.305045	0.288527		170	0.106607	0.10388
180	0.312057	0.372666		180	0.26617	0.31		180	0.102369	0.103867
190	0.357488	0.352642		190	0.291232	0.302763		190	0.0977973	0.106251
200	0.341904	0.307359		200	0.287477	0.289871		200	0.0964736	0.103267
210	0.314273	0.287352		210	0.270564	0.301		210	0.0982949	0.0991753
220	0.321231	0.265183		220	0.247513	0.267565		220	0.0946543	0.101437
230	0.308824	0.233724		230	0.241905	0.25222		230	0.0941331	0.10465
240	0.290316	0.21647		240	0.253216	0.222004		240	0.0936423	0.0950049
250	0.27308	0.229142		250	0.242048	0.22236		250	0.0914182	0.0992687
260	0.271905	0.206616		260	0.229405	0.254857		260	0.0914517	0.101054
270	0.259655	0.238063		270	0.225397	0.199595		270	0.0900731	0.0933945
280	0.239063	0.225565		280	0.222968	0.216106		280	0.0895887	0.125552

## Sheet: GA Optima Validation
Polymer		Eps	Gap		Objective Function Value
C4H2S-C4H2S-NH-CO-CS-NH-CO-C4H2S		6.52374	1.50568		0.000612
C4H2S-C4H2S-NH-CO-CS-C4H2S-C6H4-C4H2S		6.53948	1.48698		0.00169
NH-C6H4-C4H2S-C6H4-CS-C4H2S-C4H2S-CS		6.49093	1.54165		0.001845
NH-C6H4-C4H2S-C6H4-CS-C4H2S-C4H2S-C4H2S		6.45518	1.49309		0.002074
C4H2S-CS-C4H2S-C4H2S-NH-CS-CS-C4H2S		6.54565	1.51159		0.00226
C4H2S-C4H2S-NH-CS-C4H2S-CS-CO-C4H2S		6.52059	1.54317		0.00229
NH-C6H4-CS-C4H2S-CO-C4H2S-C4H2S-C4H2S		6.4958	1.44709		0.002825
C4H2S-C6H4-CS-C6H4-CS-C4H2S-C4H2S-C4H2S		6.48851	1.44646		0.003037
C4H2S-C4H2S-NH-C6H4-CS-C4H2S-CO-C4H2S		6.4602	1.54238		0.003364
C4H2S-C4H2S-CS-C4H2S-CS-NH-CS-C6H4		6.54131	1.54787		0.003985
C6H4-C4H2S-CS-C4H2S-CS-NH-CS-CO		6.46813	1.44439		0.00416
C4H2S-CS-C4H2S-C4H2S-O-CS-C6H4-C4H2S		6.44293	1.53728		0.004618
C4H2S-CO-CS-NH-C6H4-CS-C4H2S-CS		6.44769	1.55315		0.005513
C4H2S-C4H2S-CS-C6H4-CS-C4H2S-C6H4-CS		6.44542	1.55122		0.005626
C4H2S-CS-CS-C6H4-C4H2S-C4H2S-CS-C4H2S		6.50961	1.57593		0.005876
C4H2S-CS-C4H2S-CS-C4H2S-CS-C4H2S-NH		6.51432	1.49383		0.000232
C6H4-C4H2S-C4H2S-C4H2S-CS-C4H2S-C6H4-CS		6.51114	1.52995		0.001021
CO-C4H2S-C6H4-C4H2S-C4H2S-CS-CO-CS		6.53982	1.51129		0.001721
C6H4-C4H2S-CS-C4H2S-CS-C4H2S-C4H2S-NH		6.53915	1.47087		0.002362
C6H4-C6H4-C4H2S-C4H2S-C4H2S-C4H2S-C6H4-CS		6.46196	1.55256		0.004253
C6H4-C4H2S-C4H2S-CS-C4H2S-C4H2S-C6H4-CS		6.48343	1.56469		0.004514
NH-C6H4-CS-C4H2S-C6H4-C4H2S-C4H2S-C4H2S		6.51918	1.57224		0.005545
C6H4-C4H2S-CS-C4H2S-C4H2S-CS-C6H4-CS		6.46254	1.56556		0.005725
